# Supplementary material for: Foraging Behavior and Pollen Transport by Flower Visitors of the Madeira Island Endemic Echium candicans
Source: Insects. 2021 May 24;12(6):488. doi: 10.3390/insects12060488 (PMC8225069; doi:10.3390/insects12060488)
Supplement: Supplementary file 1 [file insects-12-00488-s001.zip]

Archive with 2 entries (2 files):
- Supplementary Materials - Table S1.pdf
- Supplementary Materials - Table S2.pdf
